# Supplementary material for: Identification and analysis of proline-rich proteins and hybrid proline-rich proteins super family genes from Sorghum bicolor and their expression patterns to abiotic stress and zinc stimuli
Source: Front Plant Sci. 2022 Sep 26;13:952732. doi: 10.3389/fpls.2022.952732 (PMC9549341; doi:10.3389/fpls.2022.952732)
Supplement: Supplementary file 28 [file Table_1.xlsx]

## Sheet: Sheet1
		Table S16	Native and relative expression analysis of SbPRPs
			SbPRP1	SbPRP2	SbPRP3	SbPRP4	SbPRP5	SbPRP6	SbPRP7	SbPRP8	SbPRP9	SbPRP10	SbPRP11	SbPRP12	SbPRP13	SbPRP14	SbPRP15	SbPRP16	SbPRP17	SbPRP18	SbPRP19	SbPRP20	SbPRP21
		L	-0.30954	-0.97937	0.9855	-1.51375	-0.43479	0.296311	-0.26136	0.370722	-0.13812	0.332278	-1.08865	0.130931	-0.24691	0.230203	0.042644	-0.67024	-0.24828	0.196607	0.625738	-0.36606	-0.50369
		R	-0.09897	1.30393	-0.81071	0.824564	0.324235	-0.04186	0.534062	-0.64295	-0.48338	-0.43557	-0.7324	-0.52326	-0.29743	-0.88577	0.202888	0.056584	-0.05499	-1.66979	-0.89432	-0.09203	0.503858
		S	0.408168	-0.32482	-0.17446	0.688852	0.111031	-0.25429	-0.27299	0.27262	0.621056	0.102994	1.82089	0.392867	0.543991	0.655352	-0.24537	0.613532	0.303342	1.47301	0.267835	0.458382	0.694212
		DL	0.937628	0.303853	2.14042	-3.71637	2.6101	-1.46654	0.287002	0.173884	-0.73311	1.71878	2.06505	2.52111	0.778829	0.181552	0.973224	2.26178	4.73705	-0.06843	1.87597	0.292283	2.37592
		DS	-2.11821	1.23464	2.69288	-2.78369	0.968695	-0.93751	-0.41197	-0.45198	1.71215	2.10205	-3.33697	2.45433	-0.98532	-0.14695	1.71592	0.824876	4.08873	-3.38681	1.50001	-0.9189	0.841162
		DR	-0.91186	1.08935	2.82332	-1.80781	2.09609	2.65154	-0.53226	-0.0199	1.20273	2.25575	0.489232	3.61906	-0.17763	1.25145	1.55533	0.584494	3.9406	0.345955	2.80021	0.050041	1.83837
		SL	-3.06171	1.53722	0.849775	-3.67696	0.82087	3.26399	-0.10393	-0.4382	1.92967	2.00424	0.151794	2.02198	-0.26743	2.50712	0.611968	1.66496	4.2561	-2.06782	2.43459	-0.14223	1.33503
		SS	-1.18132	1.08464	1.65747	-1.55449	-1.31387	2.92894	-0.28122	-0.60515	-0.64783	1.72946	-3.23335	1.12119	-1.00634	-0.05956	1.05203	0.628445	3.53581	-3.06963	2.8217	-1.10691	0.840402
		SR	-0.01743	1.19931	2.59443	-1.96675	-2.29599	2.21987	-0.24745	0.368254	0.466534	2.04687	1.49903	1.67939	0.180942	2.61994	1.14052	0.682012	4.44563	1.14785	4.34791	-0.18355	0.728083
		HL	1.49731	-0.41539	3.31461	0.82784	0.056068	3.34224	0.925612	0.627473	1.92806	2.28646	0.636035	1.87941	-0.02253	-0.06181	0.604764	1.10402	4.94604	-1.02264	4.00296	0.094578	1.44239
		HS	-0.26657	-0.07152	1.9608	-0.5365	-3.24341	0.671554	-0.137	4.58979	-1.93965	1.60631	-2.2677	2.68162	-0.75877	-0.78564	1.25631	-0.59031	3.7449	-2.01926	2.22708	-0.73836	-0.52314
		HR	0.43733	-0.41674	3.19228	0.604861	0.272545	4.05632	-0.51124	0.641123	-1.85362	2.25806	0.428202	3.84233	0.3979	0.031471	1.22503	0.427285	3.65317	1.37955	1.9051	0.717692	-0.46988
		CL	1.80022	0.970724	1.86162	3.15621	3.08106	4.78457	3.16286	0.165664	3.42087	3.33704	1.09156	1.33884	4.94699	-0.269	3.47226	0.994494	3.57187	-1.35092	1.70094	4.9988	3.5404
		CS	0.82005	-0.28224	3.40069	0.640051	-1.53083	5.20102	1.71157	-0.20796	-1.30127	1.94797	-2.69368	3.89571	3.45328	-0.96715	0.72158	0.320869	3.01458	-2.92661	3.42446	2.73144	2.15698
		CR	1.82729	0.735024	4.53717	1.23967	-0.13959	5.38915	1.79164	1.19965	-1.64494	2.13815	0.272833	4.82084	3.03813	-1.63083	4.82941	-0.51837	3.24942	0.512299	4.59189	2.91349	1.94477
		ABAL	1.29021	-0.07334	1.13779	0.917355	1.83146	3.85454	0.230851	-0.17938	2.17483	2.45506	0.878477	2.42253	0.059649	0.757081	-0.02934	2.89604	4.94838	-1.05626	1.01314	0.118726	1.08982
		ABAS	1.7858	-2.27852	4.00751	-2.18264	0.450532	2.21003	0.00599	-0.14987	1.20266	1.81942	-1.61977	3.04927	-0.77821	-1.23995	0.211141	-0.58364	4.00906	-2.00186	1.58862	-0.99019	0.013135
		ABAR	1.26463	1.69164	2.98102	-0.66064	1.41838	3.65993	-0.28074	1.46141	-0.31929	1.84331	1.29359	2.63617	0.048015	0.99883	2.02022	0.199732	4.20695	2.66646	1.27934	-0.06751	0.015711
		ZnL	0.556018	2.88929	2.08292	1.34032	-1.11403	-2.25897	0.321628	0.051453	1.62235	2.71815	0.618229	1.8238	0.497291	0.025498	1.55534	1.07154	3.58109	-0.3217	2.41858	0.513519	1.50667
		ZnS	-0.45269	0.480744	3.51859	-0.33753	-0.0326	-1.01645	0.117891	-0.31992	-0.37373	1.30507	-1.97355	1.39898	-0.78435	-0.70475	-0.01607	0.548007	3.37229	-2.73666	2.0485	-0.61456	1.3538
		ZnR	-0.56808	1.60037	4.81216	-0.93606	1.61261	0.74599	0.05956	0.941129	1.3533	1.32129	0.563856	1.48107	0.202539	-0.56649	0.646939	-0.05688	3.52033	0.552703	0.997948	0.801585	-0.47622
		(R: Root, S: Stem, L:Leaf, D:Drought, S:Salt, H:Heat, C:Cold, ABA:Absisic acid, Zn:Zinc)
