# Supplementary material for: Identification and analysis of proline-rich proteins and hybrid proline-rich proteins super family genes from Sorghum bicolor and their expression patterns to abiotic stress and zinc stimuli
Source: Front Plant Sci. 2022 Sep 26;13:952732. doi: 10.3389/fpls.2022.952732 (PMC9549341; doi:10.3389/fpls.2022.952732)
Supplement: Supplementary file 29 [file Table_2.xlsx]

## Sheet: Sheet1
			Table S 17. Native and relative expression analysis of SbHyPRPs
				HyPRP1	HyPRP2	HyPRP3	HyPRP4	HyPRP5	HyPRP6	HyPRP7	HyPRP8	HyPRP9	HyPRP10	HyPRP11	HyPRP12	HyPRP13	HyPRP14	HyPRP15	HyPRP16	HyPRP17	HyPRP18	HyPRP19	HyPRP20	HyPRP21	HyPRP22	HyPRP23	HyPRP24	HyPRP25	HyPRP26	HyPRP27
			L	0.8069	0.7758	1.146	0.9417	1.266	0.5878	0.8411	1.16	0.9087	0.7629	1.352	1.162	0.6402	1.773	0.692	0.5737	0.5419	1.323	1.014	0.5696	0.9416	1.043	1.044	1.185	0.9107	0.9174	0.5755
			R	0.9337	0.7912	0.3146	0.9977	0.9319	1.284	0.8741	0.6718	0.7153	1.607	1.223	1.755	0.8139	1.211	1.009	0.8926	1.228	0.864	0.7437	0.8619	1.542	1.031	0.9189	0.9626	0.9608	1.146	1.04
			S	1.327	1.629	2.775	1.064	0.8478	1.325	1.36	1.283	1.538	0.8157	0.6045	0.4903	1.919	0.466	1.432	1.953	1.503	0.875	1.326	2.037	0.6888	0.9303	1.042	0.8764	1.143	0.9513	1.671
			DL	2.04713	5.16121	0.954054	1.3277	9.44835	9.23608	2.3341	1.85033	0.57567	7.16266	0.502045	0.737089	1.75348	0.490808	2.70585	3.586	26.6682	0.29767	2.79343	3.58489	0.635833	1.46946	1.01985	0.718889	1.22421	1.62405	3.74366
			DS	0.583254	9.67681	0.095623	0.494661	1.03462	3.54742	0.875011	1.30373	2.06772	2.5318	2.40326	1.44578	12.7632	2.91046	0.635346	0.460625	17.0149	0.96605	0.675245	0.507213	5.36755	2.17579	1.74989	2.40146	0.789936	44.1593	0.698252
			DR	1.20029	8.17987	1.27066	0.560144	3.45159	4.1048	0.288018	1.04046	2.20433	0.602987	0.922333	0.413682	24.0066	0.810189	0.410076	0.762733	15.3546	0.558638	1.85141	1.92295	2.21618	1.15884	1.96918	2.47384	1.23948	4.56282	1.72095
			SL	0.88666	15.6097	0.238396	0.358969	0.656938	9.41418	4.08055	1.74541	2.91219	1.24943	0.510082	0.922151	1.935	0.675783	1.05366	1.74782	19.1079	0.117999	2.75962	2.31192	2.99703	2.17763	1.90025	0.975589	1.02296	17.1936	1.29449
			SS	0.440862	8.97491	0.119129	0.670602	0.514235	1.09086	1.2136	1.75033	0.572618	3.05946	1.55282	1.6595	0.407333	3.87341	0.633154	0.481876	11.5981	1.49144	1.15297	0.8443	1.58137	1.24548	1.16034	1.77261	1.09527	0.555868	0.703987
			SR	0.955752	5.89345	2.20932	0.275459	1.71685	1.30283	1.63432	1.06375	1.76981	0.636685	1.37883	0.469772	1.25286	1.52759	2.29752	1.61701	21.7906	1.4094	1.83716	1.9833	2.56606	1.5172	1.6865	0.644079	0.997131	0.852628	1.98198
			HL	1.04751	23.4422	0.491938	0.452151	1.72472	6.1482	1.52244	1.12504	2.56328	1.73355	0.582486	0.334728	2.21224	0.840959	2.22293	1.77105	30.8252	0.907474	1.41095	2.65466	1.64501	0.725582	0.592144	0.230032	0.717725	0.907645	1.51014
			HR	0.838192	8.54512	0.246743	0.27778	0.84255	3.64154	0.763629	1.09689	0.313081	1.44083	0.99329	0.936262	1.66945	2.42693	0.773477	0.539592	13.4068	0.739708	0.644468	0.743456	0.570494	0.780998	2.56486	1.63033	0.556952	1.12204	0.744985
			HS	1.1535	15.5399	2.59834	0.414192	2.98031	4.57402	3.02837	1.55902	1.21118	0.793245	0.515462	0.767326	1.25751	1.0961	2.57004	2.17133	12.5809	0.381673	2.30224	0.901018	0.432698	1.07914	1.16905	1.33522	0.890601	1.35043	0.997452
			CL	1.11932	8.51228	0.390153	1.49705	2.20079	9.77281	1.85429	1.57051	7.19279	1.9016	0.854938	19.9624	12.2558	0.565962	3.25248	1.71424	11.8916	1.25117	1.14943	1.72694	1.61273	2.35909	1.99902	0.702691	1.61043	3.34235	9.82089
			CS	0.792046	6.75706	0.131422	1.1328	2.85899	4.3353	2.27603	1.0956	0.322496	1.70809	1.46802	11.3586	2.20638	2.46582	2.10645	0.895853	8.08126	0.380145	2.33147	1.94824	4.13933	11.3482	3.30962	1.33096	0.681647	0.378797	2.41922
			CR	1.20983	10.1343	1.41587	1.00592	2.25358	3.92626	2.34193	3.00406	1.89489	1.79416	0.408861	6.76601	17.8388	0.715395	3.33417	1.6989	9.50982	1.06979	4.18943	2.98495	1.43289	1.6668	2.25511	0.684965	0.582915	1.02935	5.04506
			ABAL	0.948501	9.43163	0.48093	0.643407	0.33554	9.57525	2.13184	3.20933	2.95407	2.05742	0.853569	1.09756	0.969907	1.21377	1.36251	1.64055	30.8752	1.00179	2.05618	4.13068	1.31267	0.353865	1.64717	0.513173	1.15882	1.12125	2.33413
			ABAS	0.724605	3.57791	0.249737	0.25018	4.38428	4.12539	1.55306	5.98496	1.54882	0.864415	1.9525	2.93528	0.866594	2.10399	1.59428	1.29354	16.1009	1.21989	1.47205	1.04356	2.97192	1.33009	1.00495	1.35973	0.444376	0.517506	0.884081
			ABAR	1.48908	7.56049	6.31461	0.328073	2.36236	2.60739	1.06282	3.13803	2.16075	0.53516	0.357606	0.154244	6.98112	1.18874	3.21111	2.32973	18.4679	1.25309	0.807951	4.29666	2.39407	3.5216	2.95178	0.832078	0.312118	0.291271	1.77189
			ZnL	1.33978	5.20409	0.800249	0.366258	1.47956	3.43982	2.38048	1.04473	2.33918	2.88432	1.0328	0.789583	1.6141	1.00089	1.82526	2.70974	11.9679	1.04926	2.65427	6.05222	3.8064	1.46696	1.21899	1.39499	1.92187	25.3975	2.31714
			ZnS	0.578659	16.8319	0.150063	0.656018	1.68031	0.988803	0.490484	1.75514	0.48293	3.60721	1.46162	0.718986	0.534895	3.84875	0.71572	0.564465	10.3553	0.73106	0.648361	0.559536	1.18675	0.964374	0.602073	0.682523	0.365559	7.68359	0.714863
			ZnR	0.883256	8.00801	1.46519	0.619998	1.01343	1.39979	0.706129	1.49229	2.55784	0.626846	1.12136	0.501341	0.624779	1.77438	0.73052	2.95107	11.4743	0.641186	1.25939	1.85862	1.62674	2.0052	1.13636	1.67825	0.289773	0.215696	1.28372
				(R: Root, S: Stem, L:Leaf, D:Drought, S:Salt, H:Heat, C:Cold, ABA:Absisic acid, Zn:Zinc)
